# Supplementary material for: Finding inhibitors for PCSK9 using computational methods
Source: PLoS One. 2021 Aug 5;16(8):e0255523. doi: 10.1371/journal.pone.0255523 (PMC8341581; doi:10.1371/journal.pone.0255523)
Supplement: S3 Table — (XLSX) [file pone.0255523.s004.xlsx]

## Sheet: Supplementary materials tab (2)
Molecule	Canonical SMILES	Formula	MW	#Heavy atoms	#Aromatic heavy atoms	Fraction Csp3	#Rotatable bonds	#H-bond acceptors	#H-bond donors	MR	TPSA	iLOGP	XLOGP3	WLOGP	MLOGP	Silicos-IT Log P	Consensus Log P	ESOL Log S	ESOL Solubility (mg/ml)	ESOL Solubility (mol/l)	ESOL Class	Ali Log S	Ali Solubility (mg/ml)	Ali Solubility (mol/l)	Ali Class	Silicos-IT LogSw	Silicos-IT Solubility (mg/ml)	Silicos-IT Solubility (mol/l)	Silicos-IT class	GI absorption	BBB permeant	Pgp substrate	CYP1A2 inhibitor	CYP2C19 inhibitor	CYP2C9 inhibitor	CYP2D6 inhibitor	CYP3A4 inhibitor	log Kp (cm/s)	Lipinski #violations	Ghose #violations	Veber #violations	Egan #violations	Muegge #violations	Bioavailability Score	PAINS #alerts	Brenk #alerts	Leadlikeness #violations	Synthetic Accessibility
ZINC00009073 (Apomorphine)	C[NH+]1CCc2c3[C@H]1Cc1ccc(c(c1c3ccc2)O)O	C17H18NO2	268.33	20	12	0.29	0	2	3	83.98	44.9	2.57	2.3	0.73	-1.26	2.89	1.45	-3.4	1.08E-01	4.01E-04	Soluble	-2.88	3.53E-01	1.32E-03	Soluble	-4.36	1.17E-02	4.36E-05	Moderately soluble	High	Yes	Yes	Yes	No	No	No	No	-6.3	0	0	0	0	0	0.55	1	1	0	3.29
ZINC00020260 (Oxyphencyclimine)	CN1CCCN=C1COC(=O)[C@@](c1ccccc1)(C1CCCCC1)O	C20H28N2O3	344.45	25	6	0.6	6	4	1	105.82	62.13	2.99	2.92	1.86	2.61	3.5	2.78	-3.6	8.72E-02	2.53E-04	Soluble	-3.89	4.48E-02	1.30E-04	Soluble	-4.23	2.02E-02	5.87E-05	Moderately soluble	High	Yes	No	No	Yes	No	Yes	No	-6.33	0	0	0	0	0	0.55	0	0	0	4.08
ZINC00033518 ((S)-Canadine)	COc1c(OC)ccc2c1C[N@H+]1CCc3c([C@@H]1C2)cc1c(c3)OCO1	C20H22NO4	340.39	25	12	0.4	2	4	1	98.03	41.36	3.57	3.11	0.81	-1.3	3.52	1.94	-4.13	2.51E-02	7.36E-05	Moderately soluble	-3.65	7.67E-02	2.25E-04	Soluble	-5.38	1.43E-03	4.20E-06	Moderately soluble	High	Yes	Yes	No	No	No	Yes	Yes	-6.17	0	0	0	0	0	0.55	0	0	0	3.68
ZINC00001773 (Naltrexone)	O=C1CC[C@@]2([C@@]34[C@H]1Oc1c4c(C[C@H]2[NH+](CC3)CC2CC2)ccc1O)O	C20H24NO4	342.41	25	6	0.65	2	4	3	96.25	71.2	2.33	1.58	-0.34	-2.07	2.64	0.83	-3	3.39E-01	9.91E-04	Soluble	-2.69	7.06E-01	2.06E-03	Soluble	-3.46	1.18E-01	3.45E-04	Soluble	High	No	Yes	No	No	No	No	No	-7.27	0	0	0	0	0	0.55	0	0	0	4.76
ZINC00001875 (Oxolinic acid)	CCn1cc(C(=O)O)c(=O)c2c1cc1OCOc1c2	C13H11NO5	261.23	19	10	0.23	2	5	1	67.3	77.76	1.64	0.94	1.45	0.56	1.66	1.25	-2.31	1.28E+00	4.91E-03	Soluble	-2.16	1.81E+00	6.92E-03	Soluble	-2.7	5.16E-01	1.98E-03	Soluble	High	No	No	Yes	No	No	No	No	-7.23	0	0	0	0	0	0.56	0	0	0	2.26
ZINC00003742 (Norfloxacin)	CCn1cc(C(=O)O)c(=O)c2c1cc(N1CC[NH2+]CC1)c(c2)F	C16H19FN3O3	320.34	23	10	0.38	3	4	2	93.52	79.15	2.16	-1.03	-0.1	-2.64	1.82	0.04	-1.3	1.60E+01	5.00E-02	Very soluble	-0.14	2.30E+02	7.17E-01	Very soluble	-3.7	6.33E-02	1.98E-04	Soluble	High	No	Yes	No	No	No	No	No	-8.99	0	0	0	0	0	0.55	0	0	0	2.5
ZINC00033517 ((R)-Canadine)	COc1c(OC)ccc2c1C[N@@H+]1CCc3c([C@H]1C2)cc1c(c3)OCO1	C20H22NO4	340.39	25	12	0.4	2	4	1	98.03	41.36	3.63	3.11	0.81	-1.3	3.52	1.95	-4.13	2.51E-02	7.36E-05	Moderately soluble	-3.65	7.67E-02	2.25E-04	Soluble	-5.38	1.43E-03	4.20E-06	Moderately soluble	High	Yes	Yes	No	No	No	Yes	Yes	-6.17	0	0	0	0	0	0.55	0	0	0	3.68
ZINC00039092 (Hesperetin)	COc1ccc(cc1O)[C@@H]1CC(=O)c2c(O1)cc(cc2O)O	C16H14O6	302.28	22	12	0.19	2	6	3	78.06	96.22	2.24	2.6	2.19	0.41	2.08	1.91	-3.62	7.19E-02	2.38E-04	Soluble	-4.27	1.62E-02	5.37E-05	Moderately soluble	-3.53	8.84E-02	2.92E-04	Soluble	High	No	Yes	Yes	No	No	No	Yes	-6.3	0	0	0	0	0	0.55	0	0	0	3.22
ZINC00000416 (Labetalol)	O[C@@H](c1ccc(c(c1)C(=O)N)O)C[NH2+][C@@H](CCc1ccccc1)C	C19H25N2O3	329.41	24	12	0.32	8	3	4	95.27	100.16	2.7	3.09	0.78	-1.75	2.72	1.51	-3.67	7.03E-02	2.13E-04	Soluble	-4.86	4.54E-03	1.38E-05	Moderately soluble	-5.08	2.75E-03	8.34E-06	Moderately soluble	High	No	Yes	No	No	No	No	No	-6.12	0	0	0	0	0	0.55	0	0	1	3.04
ZINC00001003 (Benorilate)	CC(=O)Nc1ccc(cc1)OC(=O)c1ccccc1OC(=O)C	C17H15NO5	313.3	23	12	0.12	7	5	1	83.65	81.7	2.71	2.15	2.6	2.66	2.52	2.53	-3.06	2.72E-01	8.69E-04	Soluble	-3.5	9.95E-02	3.18E-04	Soluble	-5.05	2.79E-03	8.91E-06	Moderately soluble	High	No	No	Yes	Yes	No	No	No	-6.68	0	0	0	0	0	0.55	0	1	0	2.16

## Sheet: Supplementary materials table
Molecule,Canonical SMILES,Formula,MW,#Heavy atoms,#Aromatic heavy atoms,Fraction Csp3,#Rotatable bonds,#H-bond acceptors,#H-bond donors,MR,TPSA,iLOGP,XLOGP3,WLOGP,MLOGP,Silicos-IT Log P,Consensus Log P,ESOL Log S,ESOL Solubility (mg/ml),ESOL Solubility (mol/l),ESOL Class,Ali Log S,Ali Solubility (mg/ml),Ali Solubility (mol/l),Ali Class,Silicos-IT LogSw,Silicos-IT Solubility (mg/ml),Silicos-IT Sol…
ZINC00009073,C[NH+]1CCc2c3[C@H]1Cc1ccc(c(c1c3ccc2)O)O,C17H18NO2,268.33,20,12,0.29,0,2,3,83.98,44.9,2.57,2.3,0.73,-1.26,2.89,1.45,-3.4,1.08E-01,4.01E-04,Soluble,-2.88,3.53E-01,1.32E-03,Soluble,-4.36,1.17E-02,4.36E-05,Moderately soluble,High,Yes,Yes,Yes,No,No,No,No,-6.3,0,0,0,0,0,0.55,1,1,0,3.29
ZINC00020260,CN1CCCN=C1COC(=O)[C@@](c1ccccc1)(C1CCCCC1)O,C20H28N2O3,344.45,25,6,0.6,6,4,1,105.82,62.13,2.99,2.92,1.86,2.61,3.5,2.78,-3.6,8.72E-02,2.53E-04,Soluble,-3.89,4.48E-02,1.30E-04,Soluble,-4.23,2.02E-02,5.87E-05,Moderately soluble,High,Yes,No,No,Yes,No,Yes,No,-6.33,0,0,0,0,0,0.55,0,0,0,4.08
ZINC00033518,COc1c(OC)ccc2c1C[N@H+]1CCc3c([C@@H]1C2)cc1c(c3)OCO1,C20H22NO4,340.39,25,12,0.4,2,4,1,98.03,41.36,3.57,3.11,0.81,-1.3,3.52,1.94,-4.13,2.51E-02,7.36E-05,Moderately soluble,-3.65,7.67E-02,2.25E-04,Soluble,-5.38,1.43E-03,4.20E-06,Moderately soluble,High,Yes,Yes,No,No,No,Yes,Yes,-6.17,0,0,0,0,0,0.55,0,0,0,3.68
ZINC00001773,O=C1CC[C@@]2([C@@]34[C@H]1Oc1c4c(C[C@H]2[NH+](CC3)CC2CC2)ccc1O)O,C20H24NO4,342.41,25,6,0.65,2,4,3,96.25,71.2,2.33,1.58,-0.34,-2.07,2.64,0.83,-3,3.39E-01,9.91E-04,Soluble,-2.69,7.06E-01,2.06E-03,Soluble,-3.46,1.18E-01,3.45E-04,Soluble,High,No,Yes,No,No,No,No,No,-7.27,0,0,0,0,0,0.55,0,0,0,4.76
ZINC00001875,CCn1cc(C(=O)O)c(=O)c2c1cc1OCOc1c2,C13H11NO5,261.23,19,10,0.23,2,5,1,67.3,77.76,1.64,0.94,1.45,0.56,1.66,1.25,-2.31,1.28E+00,4.91E-03,Soluble,-2.16,1.81E+00,6.92E-03,Soluble,-2.7,5.16E-01,1.98E-03,Soluble,High,No,No,Yes,No,No,No,No,-7.23,0,0,0,0,0,0.56,0,0,0,2.26
ZINC00003742,CCn1cc(C(=O)O)c(=O)c2c1cc(N1CC[NH2+]CC1)c(c2)F,C16H19FN3O3,320.34,23,10,0.38,3,4,2,93.52,79.15,2.16,-1.03,-0.1,-2.64,1.82,0.04,-1.3,1.60E+01,5.00E-02,Very soluble,-0.14,2.30E+02,7.17E-01,Very soluble,-3.7,6.33E-02,1.98E-04,Soluble,High,No,Yes,No,No,No,No,No,-8.99,0,0,0,0,0,0.55,0,0,0,2.5
ZINC00033517,COc1c(OC)ccc2c1C[N@@H+]1CCc3c([C@H]1C2)cc1c(c3)OCO1,C20H22NO4,340.39,25,12,0.4,2,4,1,98.03,41.36,3.63,3.11,0.81,-1.3,3.52,1.95,-4.13,2.51E-02,7.36E-05,Moderately soluble,-3.65,7.67E-02,2.25E-04,Soluble,-5.38,1.43E-03,4.20E-06,Moderately soluble,High,Yes,Yes,No,No,No,Yes,Yes,-6.17,0,0,0,0,0,0.55,0,0,0,3.68
ZINC00039092,COc1ccc(cc1O)[C@@H]1CC(=O)c2c(O1)cc(cc2O)O,C16H14O6,302.28,22,12,0.19,2,6,3,78.06,96.22,2.24,2.6,2.19,0.41,2.08,1.91,-3.62,7.19E-02,2.38E-04,Soluble,-4.27,1.62E-02,5.37E-05,Moderately soluble,-3.53,8.84E-02,2.92E-04,Soluble,High,No,Yes,Yes,No,No,No,Yes,-6.3,0,0,0,0,0,0.55,0,0,0,3.22
ZINC00000416,O[C@@H](c1ccc(c(c1)C(=O)N)O)C[NH2+][C@@H](CCc1ccccc1)C,C19H25N2O3,329.41,24,12,0.32,8,3,4,95.27,100.16,2.7,3.09,0.78,-1.75,2.72,1.51,-3.67,7.03E-02,2.13E-04,Soluble,-4.86,4.54E-03,1.38E-05,Moderately soluble,-5.08,2.75E-03,8.34E-06,Moderately soluble,High,No,Yes,No,No,No,No,No,-6.12,0,0,0,0,0,0.55,0,0,1,3.04
ZINC00001003,CC(=O)Nc1ccc(cc1)OC(=O)c1ccccc1OC(=O)C,C17H15NO5,313.3,23,12,0.12,7,5,1,83.65,81.7,2.71,2.15,2.6,2.66,2.52,2.53,-3.06,2.72E-01,8.69E-04,Soluble,-3.5,9.95E-02,3.18E-04,Soluble,-5.05,2.79E-03,8.91E-06,Moderately soluble,High,No,No,Yes,Yes,No,No,No,-6.68,0,0,0,0,0,0.55,0,1,0,2.16
